# Supplementary material for: Prioritization of therapeutic targets for cancers using integrative multi-omics analysis
Source: Hum Genomics. 2024 Apr 24;18:42. doi: 10.1186/s40246-024-00571-2 (PMC11040978; doi:10.1186/s40246-024-00571-2)
Supplement: Supplementary file 1 — Additional file 1. Table S1. The information of outcomes resources. Table S2. The information of exposures resources. Table S3. The information of TWAS-significant genes in whole blood. Table S4. Results of SMR for genes associated with cancers in whole blood. Table S5. Results of colocalization for the genes signficantly associated wtith cancers in TWAS and SMR analysis in whole blood. Table S6. The information of TWAS-significant genes in specific organ tissues. Table S7. Results of SMR for genes associated with cancers in specific organ tissues. Table S8. Results of colocalization for the genes signficantly associated wtith cancers in TWAS and SMR analysis in specific organ tissues. Table S9. The information of PWAS-significant genes in whole blood. Table S10. Results of MR for protein-code genes associated with cancers in whole blood. Table S11. Results of colocalization for protein-code genes signficantly associated wtith cancers in PWAS and MR analysis in whole blood. Table S12. The list of druggable genes for SMR. Table S13. Results of SMR for druggable genes associated with cancers. Table S14. Results of colocalization for identified druggable genes wtith cancers in FinnGen cohort. Table S15. Results of phenotype scanning on candidate genes. Table S16. The information of enrichment analysis for candidate genes. Table S17. Results of enrichment analysis for candidate genes. Table S18. The information of metabolic pathways. Table S19. The information of IVs for Metabolome-wide Mendelian Randomization on cancers. Table S20. Results of Metabolome-Wide Mendelian Randomization on cancers. [file 40246_2024_571_MOESM1_ESM.xlsx]

## Sheet: Table S1
Table S1. The information of outcomes resources.
Type of dataset	Data subtype	Resource	Sample size	Population
Outcome	Breast cancer	FinnGen cohort	case:15,680,control:167,189	European
	Bladder cancer	FinnGen cohort	case:2,053,control:287,137	European
	Rectum cancer	FinnGen cohort	case:2,361,control:287,137	European
	Colon cancer	FinnGen cohort	case:3,935,control:287,137	European
	Head and neck cancer	FinnGen cohort	case:2,131,control:287,137	European
	Biliary tract and gallbladder cancer	FinnGen cohort	case:1,081,control:287,137	European
	Esophagus cancer	FinnGen cohort	case:566,control:287,137	European
	Gastric cancer	FinnGen cohort	case:1,307,control:287,137	European
	Kidney cancer	FinnGen cohort	case:2,223,control:287,137	European
	Liver cancer	FinnGen cohort	case:453,control:287,137	European
	Lung cancer	FinnGen cohort	case:5,842,control:287,137	European
	Malignant melanoma of skin	FinnGen cohort	case:2,993,control:287,137	European
	Pancreatic cancer	FinnGen cohort	case:1,416,control:287,137	European
	Prostate cancer	FinnGen cohort	case:13,216,control:119,948	European
	Thyroid cancer	FinnGen cohort	case:1,783,control:287,137	European
	Corpus uteri cancer	FinnGen cohort	case:1,967,control:167,189	European

## Sheet: Table S2
Table S2. The information of exposures resources.
Type	Method	Resource	Tissue	Number of features	Bonferroni-corrected threshold	Population	Samples
Gene transcripts	TWAS	GTEx v8	Whole blood	8125	6.15385e-06	European	558
			Breast_Mammary_Tissue	6708	7.45379e-06	European	329
			Colon_Sigmoid	6561	7.62079e-06	European	266
			Colon_Transverse	6657	7.51089e-06	European	294
			Esophagus_Gastroesophageal_Junction	6799	7.35402e-06	European	275
			Esophagus_Mucosa	9251	5.40482e-06	European	411
			Esophagus_Muscularis	8962	5.57911e-06	European	385
			Liver	3728	1.3412e-05	European	178
			Kidney_Cortex	1249	4.0032e-05	European	65
			Lung	8894	5.62177e-06	European	436
			Pancreas	5863	8.52806e-06	European	243
			Prostate	4447	1.12435e-05	European	181
			Skin_Not_Sun_Exposed_Suprapubic	9716	5.14615e-06	European	430
			Skin_Sun_Exposed_Lower_leg	10814	4.62364e-06	European	508
			Stomach	5306	9.42329e-06	European	260
			Thyroid	11496	4.34934e-06	European	482
			Uterus	2461	2.03169e-05	European	107
	SMR	GTEx v8	Whole blood	6841	7.30887e-06	European	670
			Breast_Mammary_Tissue	5273	9.48227e-06	European	396
			Colon_Sigmoid	4866	1.02754e-05	European	318
			Colon_Transverse	5415	9.23361e-06	European	368
			Esophagus_Gastroesophageal_Junction	5156	9.69744e-06	European	330
			Esophagus_Mucosa	7438	6.72224e-06	European	497
			Esophagus_Muscularis	7254	6.89275e-06	European	465
			Liver	2510	1.99203e-05	European	208
			Kidney_Cortex	510	9.80392e-05	European	73
			Lung	6983	7.16025e-06	European	515
			Pancreas	4791	1.04362e-05	European	305
			Prostate	3057	1.63559e-05	European	221
			Skin_Not_Sun_Exposed_Suprapubic	7658	6.52912e-06	European	517
			Skin_Sun_Exposed_Lower_leg	8613	5.80518e-06	European	605
			Stomach	4057	1.23244e-05	European	324
			Thyroid	9390	5.32481e-06	European	574
			Uterus	1405	3.55872e-05	European	129
Proteomics	PWAS	EA	Whole blood	1348	3.7092e-05	European	7213
	MR	Decode	Whole blood	4907	1.01895e-05	European	35559
Druggable genes	Drug-target SMR	eQTLGen	Whole blood	2511	1.99124e-05	European	31684
Metabolic pathways	Metabolome-Wide MR	Dutch Microbiome Project	Human	205	0.000243902	European	7738

## Sheet: Table S3
Table S3. The information of TWAS-significant genes in whole blood.
Type	Gene	CHR	P0	P1	HSQ	BEST.GWAS.ID	BEST.GWAS.Z	EQTL.ID	EQTL.R2	EQTL.Z	EQTL.GWAS.Z	NSNP	NWGT	MODEL	MODELCV.R2	MODELCV.PV	TWAS.Z	TWAS.P
Biliary tract and gallbladder cancers	CLMN	14	95319905	95319906	0.226	rs8005908	4.54	rs8005908	0.152418	9.38	4.53684	764	1	top1	0.15	5.6e-22	4.53684	5.71e-06
Biliary tract and gallbladder cancers	MAU2	19	19320844	19320845	0.1037	rs10401969	6.33	rs10401969	0.0725	-6.86	6.3315	364	12	enet	0.082	3.1e-12	-5.68851	1.28e-08
Biliary tract and gallbladder cancers	ATP13A1	19	19663692	19663693	0.0717	rs10401969	6.33	rs4808200	0.000403	3.87	2.54513	333	333	susie	0.0092	0.013	4.57505	4.76e-06
Blader cancer	GSTM2	1	109668021	109668022	0.476	rs12131828	3.861	rs655315	0.141	-8.96	3.40484	451	46	enet	0.28	7.5e-42	-5.38594	7.21e-08
Blader cancer	GSTM1	1	109687813	109687814	0.5917	rs12131828	3.861	rs655315	0.0703	-7.96	3.40484	452	90	enet	0.31	3e-47	-5.57236	2.51e-08
Breast cancer	RCCD1	15	90955795	90955796	0.1319	rs2290202	-5.18	rs2290202	0.0937	7.71	-5.18066	474	474	susie	0.098	2.2e-14	-5.07965	3.78e-07
Breast cancer	TNNT3	11	1919561	1919562	0.0653	rs569550	-6.99	rs643753	0.047474	-6.11	-5.51	421	8	enet	0.053	2e-08	5.79621	6.78e-09
Breast cancer	MRPL23-AS1	11	1989919	1989920	0.0956	rs569550	-6.99	rs7483477	0.090325	7.62	-4.77	424	4	lasso	0.091	1.7e-13	-4.68456	2.81e-06
Liver cancer	MAU2	19	19320844	19320845	0.1037	rs10401969	6.23	rs10401969	0.0725	-6.86	6.22658	364	12	enet	0.082	3.1e-12	-5.29882	1.17e-07
Liver cancer	ATP13A1	19	19663692	19663693	0.0717	rs4608457	7.12	rs4808200	0.000403	3.87	1.91135	333	333	susie	0.0092	0.013	4.69906	2.61e-06
Kidney cancer	IRF5	7	128937611	128937612	0.4487	rs3807306	5.38	rs4728142	0.339	14.3	-4.818	332	332	susie	0.43	5e-70	-4.6526	3.28e-06
Kidney cancer	HEG1	3	125055957	125055958	0.1172	rs2270779	3.46	rs4368548	0.0984	7.59	-2.88	575	31	enet	0.1	4.8e-15	-4.73377	2.2e-06
Lung cancer	AMT	3	49422752	49422753	0.2171	rs3811699	-4.98	rs3905330	0.303	-13.2	4.59161	288	38	enet	0.31	9.7e-47	-4.69183	2.71e-06
Lung cancer	PSMA4	15	78540404	78540405	0.0895	rs12914385	12.96	rs10519203	0.0494	6.3	11.8805	422	13	enet	0.084	1.7e-12	13.5489	8.04e-42
Lung cancer	QRICH1	3	49094362	49094363	0.058	rs3811699	-4.98	rs4955426	0.0819	7.17	4.35435	253	253	susie	0.086	9.8e-13	4.52929	5.92e-06
Lung cancer	NA	3	49367005	49367006	0.0235	rs3811699	-4.98	rs9860055	0.0183	4.04	4.60814	281	281	susie	0.02	0.00047	4.66174	3.14e-06
Lung cancer	WDR61	15	78299699	78299700	0.1299	rs12914385	12.96	rs4268717	0.0794	6.79	5.2539	392	1	top1	0.079	7.3e-12	5.25392	1.49e-07
Lung cancer	IREB2	15	78437430	78437431	0.299	rs12914385	12.96	rs3817092	0.211	10.86	-3.5916	387	24	enet	0.21	1.1e-30	-5.10941	3.23e-07
Malignant melanoma of skin	HERC2P9	15	28590188	28590189	0.2621	rs8029466	7.24	rs8029466	0.0864	-7.68	7.24117	138	2	lasso	0.1	1.1e-14	-6.65581	2.82e-11
Malignant melanoma of skin	WHAMMP2	15	28737582	28737583	0.2282	rs8029466	7.24	rs12442637	0.0952	-7.87	7.23461	201	201	susie	0.11	3.3e-16	-7.78196	7.14e-15
Malignant melanoma of skin	MAFF	22	38201881	38201882	0.0778	rs11914181	-5.39	rs5750542	0.00734	-4.71	3.3735	345	345	susie	0.015	0.0021	-4.59818	4.26e-06
Malignant melanoma of skin	MTAP	9	21802542	21802543	0.0695	rs12344842	-7.85	rs1341866	0.0184	-4.74	-6.80776	445	445	susie	0.022	0.00024	5.99608	2.02e-09
Malignant melanoma of skin	SPG7	16	89490916	89490917	0.1293	rs4785759	11.36	rs11862081	0.0963	7.56	-6.40586	420	420	susie	0.097	3.1e-14	-6.56497	5.2e-11
Malignant melanoma of skin	NA	16	89516796	89516797	0.2556	rs4785759	11.36	rs11862081	0.365	14.46	-6.40586	423	14	enet	0.37	7.2e-58	-5.70881	1.14e-08
Malignant melanoma of skin	SPATA33	16	89657845	89657846	0.1305	rs4785759	11.36	rs463938	0.0801	7.34	-9.14046	428	428	susie	0.084	1.8e-12	-9.35332	8.49e-21
Malignant melanoma of skin	CDK10	16	89680736	89680737	0.5481	rs4785759	11.36	rs1805008	0.416	-15.31	9.66293	418	31	enet	0.49	2.9e-83	-11.0944	1.34e-28
Malignant melanoma of skin	SPATA2L	16	89701704	89701705	0.1919	rs4785759	11.36	rs1110331	0.162	-10.05	-8.52203	413	24	enet	0.21	7.3e-30	9.92219	3.33e-23
Malignant melanoma of skin	VPS9D1-AS1	16	89711855	89711856	0.2735	rs4785759	11.36	rs2099105	0.204	10.73	5.16512	409	14	enet	0.22	2.4e-32	6.82819	8.6e-12
Malignant melanoma of skin	VPS9D1	16	89720983	89720984	0.0612	rs4785759	11.36	rs2099105	0.0093	4.84	5.16512	404	404	susie	0.018	0.00084	5.38512	7.24e-08
Malignant melanoma of skin	DBNDD1	16	90020042	90020043	0.1396	rs4785759	11.36	rs4442808	0.0787	7.64	4.7769	276	5	lasso	0.1	2.6e-15	7.87636	3.37e-15
Malignant melanoma of skin	NA	16	90047772	90047773	0.0682	rs4785759	11.36	rs868045	0.00808	-4.29	-0.74501	257	9	enet	0.018	0.00075	6.677	2.44e-11
Malignant melanoma of skin	FAM157C	16	90102270	90102271	0.6148	rs4785759	11.36	rs12925933	0.272	-12.38	6.51371	233	233	susie	0.28	5.6e-42	-6.43879	1.2e-10
Malignant melanoma of skin	RP11-356C4.5	16	90168224	90168225	0.6929	rs4785759	11.36	rs12925933	0.249	-11.95	6.51371	209	23	enet	0.35	1.3e-54	-6.9962	2.63e-12
Malignant melanoma of skin	NA	16	90175864	90175865	0.5185	rs4785759	11.36	rs12925933	0.225	-11.34	6.51371	205	21	enet	0.28	2.3e-42	-6.73309	1.66e-11
Prostate cancer	SLC39A1	1	153967532	153967533	0.0571	rs10127983	6.276	rs6701341	0.0895	7.29	5.75307	331	1	top1	0.09	3.2e-13	5.75307	8.76e-09
Prostate cancer	HDLBP	2	241317060	241317061	0.0942	rs10933548	-7.54	rs1106523	0.0525	-5.74	-7.41998	370	1	top1	0.052	2.7e-08	7.41998	1.17e-13
Prostate cancer	CFAP44	3	113441609	113441610	0.1251	rs3928555	5.51	rs6438140	0.039	-6.6	-5.32095	437	31	enet	0.076	2.1e-11	5.57699	2.45e-08
Prostate cancer	SIDT1	3	113532295	113532296	0.0932	rs3928555	5.51	rs35350834	0.0812	-7.15	5.4408	436	436	susie	0.082	3.6e-12	-5.46832	4.54e-08
Prostate cancer	EEFSEC	3	128246835	128246836	0.0679	rs2811413	7.72	rs2687729	0.0583	-6.13	7.5661	378	1	top1	0.058	4.6e-09	-7.5661	3.85e-14
Prostate cancer	NCOA4	10	46030713	46030714	0.1235	rs10993994	9.687	rs2926494	0.059	-6.73	9.38546	144	144	susie	0.13	1.5e-18	-7.43306	1.06e-13
Prostate cancer	C10orf95-AS1	10	102449816	102449817	0.1039	rs12241712	-5.513	rs12241712	0.00863	-3.91	-5.51279	339	339	susie	0.011	0.0069	4.9374	7.92e-07
Prostate cancer	RCCD1	15	90955795	90955796	0.1319	rs2290202	-4.89	rs2290202	0.0937	7.71	-4.88864	474	474	susie	0.098	2.2e-14	-4.89145	1e-06
Prostate cancer	PRC1-AS1	15	90972859	90972860	0.062	rs2290202	-4.89	rs2290203	0.0202	-4.51	-4.54628	475	1	top1	0.02	0.00044	4.54628	5.46e-06
Prostate cancer	MPHOSPH6	16	82170225	82170226	0.2338	rs2303266	5.04	rs2967370	0.136	9.04	4.75625	749	18	enet	0.16	1.3e-23	4.72935	2.25e-06
Prostate cancer	MHENCR	20	63627226	63627227	0.0866	rs6062292	-7.48	rs432717	0.0688	-6.33	-6.8293	428	1	top1	0.069	1.9e-10	6.8293	8.53e-12
Prostate cancer	RTEL1	20	63657809	63657810	0.0673	rs6062292	-7.48	rs879471	0.0408	-5.53	-6.81299	429	1	top1	0.041	9e-07	6.81299	9.56e-12
Prostate cancer	CREB3L4	1	153967712	153967713	0.0445	rs10127983	6.276	rs7522030	0.0448	5.56	4.4988	331	331	susie	0.048	1.2e-07	4.68365	2.82e-06
Prostate cancer	TPM3	1	154194647	154194648	0.0725	rs10127983	6.276	rs6664278	0.0802	6.96	4.4864	322	322	susie	0.08	5.6e-12	4.51808	6.24e-06
Prostate cancer	MDH1	2	63588799	63588800	0.0205	rs13431584	6.5	rs11125949	0.00212	-3.57	-4.12851	269	269	susie	0.0073	0.024	5.31364	1.07e-07
Prostate cancer	ATG4B	2	241637449	241637450	0.1632	rs10933548	-7.54	rs7595071	0.0482	-6.19	4.19318	274	6	lasso	0.084	1.6e-12	-4.50018	6.79e-06
Prostate cancer	CHMP2B	3	87227270	87227271	0.1735	rs4527381	6.81	rs3804602	0.0596	6.93	3.54622	336	336	susie	0.073	6e-11	4.70923	2.49e-06
Prostate cancer	TET2	4	105145874	105145875	0.028	rs7679673	-6.97	rs2636729	0.000989	-3.71	1.84864	381	381	susie	0.011	0.0084	-4.78047	1.75e-06
Prostate cancer	NKX3-1	8	23682926	23682927	0.2892	rs13256300	11.32	rs3942244	0.141	9.03	0.57565	553	553	susie	0.17	7.7e-25	5.27098	1.36e-07
Prostate cancer	CASC8	8	127482138	127482139	0.4535	rs4242384	23.25	rs9297756	0.324	13.47	8.36882	528	528	susie	0.33	1e-49	8.44413	3.06e-17
Prostate cancer	HOXB-AS1	17	48544350	48544351	0.2053	rs8073596	8.96	rs4793854	0.177	-10.12	5.18519	413	30	enet	0.2	7.2e-29	-5.05937	4.21e-07
Prostate cancer	HOXB2	17	48544988	48544989	0.4681	rs8073596	8.96	rs1042815	0.325	-13.98	3.33077	410	37	enet	0.42	2.1e-68	-5.04698	4.49e-07
Prostate cancer	OPRL1	20	64080172	64080173	0.2075	rs6062292	-7.48	rs8121509	0.127	-9.11	-3.97283	312	4	lasso	0.15	1.7e-21	4.66459	3.09e-06
Gastric cancer	MUC1	1	155192915	155192916	0.1589	rs4460629	4.98	rs4971059	0.049	6.03	4.72914	338	338	susie	0.11	2e-16	5.18927	2.11e-07
Gastric cancer	THBS3	1	155207980	155207981	0.2937	rs4460629	4.98	rs2066981	0.234	-11.6	-4.16416	335	38	enet	0.31	2.4e-47	5.08329	3.71e-07
Thyroid cancer	TRMO	9	97922569	97922570	0.0739	rs10759944	13.51	rs907577	0.0245	-5.15	10.7342	498	21	enet	0.055	1.4e-08	-5.95772	2.56e-09

## Sheet: Table S4
Table S4. Results of SMR for genes associated with cancers in whole blood.
Type	Gene	Gene Chr.	Probe	Probe base pair	topSNP	SNP Chr.	SNP base pair	Effect allele	Other allele	Effect allele frequence	GWAS association			eQTL association			SMR association			HEIDI Test
											β	SE	P	β	SE	P	β	SE	P	P	No. of SNPs
Breast cancer	TNNT3	11	ENSG00000130595	1940792	rs620315	11	1902475	A	G	0.38668	-0.0703004	0.0125865	2.33e-08	-0.235012	0.0306438	1.73e-14	0.299135	0.066255	6.33e-06	0.0279344	20
Breast cancer	CBX6	22	ENSG00000183741	39257455	rs12628403	22	39358037	C	A	0.0715706	0.123147	0.0202086	1.1e-09	-0.525435	0.0509721	6.46e-25	-0.234372	0.0446784	1.56e-07	0.25479	8
Breast cancer	APOBEC3A	22	ENSG00000128383	39348746	rs12628403	22	39358037	C	A	0.0715706	0.123147	0.0202086	1.1e-09	-0.495204	0.0323399	6.31e-53	-0.248679	0.0439214	1.5e-08	0.338812	12
Lung cancer	PSMA4	15	ENSG00000041357	78832747	rs503464	15	78857896	A	T	0.255467	-0.221707	0.0216014	1.03e-24	-0.123267	0.0158318	6.91e-15	1.79859	0.289951	5.54e-10	0.0172399	20
Head and neck cancer	HLA-DRB5	6	ENSG00000198502	32485120	rs35083819	6	32526526	G	A	0.852883	0.20974	0.0456331	4.302e-06	-0.950592	0.0391641	3.87e-130	-0.220641	0.048858	6.3e-06	0.704968	20
Head and neck cancer	HLA-DQB1-AS1	6	ENSG00000223534	32627657	rs9274639	6	32636146	C	T	0.727634	0.206981	0.0351837	4.03e-09	-0.514926	0.0308888	2.15e-62	-0.401963	0.0724575	2.9e-08	0.0324447	20
Kidney cancer	IRF5	7	ENSG00000128604	128577666	rs3778754	7	128575552	G	C	0.472167	-0.160462	0.0306291	1.62e-07	0.401537	0.0203477	1.11e-86	-0.399619	0.0789219	4.12e-07	0.446747	20
Malignant melanoma of the skin	HERC2P9	15	ENSG00000206149	28834638	rs2003233	15	28947674	A	G	0.055666	0.312996	0.0431	3.81e-13	-0.400844	0.044625	2.65e-19	-0.780842	0.138268	1.63e-08	0.039033	20
Malignant melanoma of the skin	SPATA33	16	ENSG00000167523	89724210	rs12920969	16	89699523	A	G	0.473161	-0.247863	0.0275297	2.19e-19	0.257796	0.034327	5.91e-14	-0.96147	0.166716	8.06e-09	0.0659534	20
Malignant melanoma of the skin	CDK10	16	ENSG00000185324	89747145	rs77651727	16	89708267	T	C	0.0506958	0.405925	0.0466121	3.08e-18	-0.714796	0.0345583	4.85e-95	-0.567889	0.0707546	1.01e-15	0.0149646	20
Prostate cancer	SLC39A1	1	ENSG00000143570	153931575	rs6672856	1	153986119	T	C	0.296223	0.0851167	0.0147387	7.69e-09	0.135749	0.01678	5.97e-16	0.627015	0.133399	2.6e-06	0.469634	20
Prostate cancer	EEFSEC	3	ENSG00000132394	127872297	rs4857836	3	127836287	T	C	0.734592	-0.114665	0.0152244	5.01e-14	0.12575	0.0165783	3.32e-14	-0.911849	0.170614	9.07e-08	0.0703884	20
Gastric cancer	THBS3	1	ENSG00000169231	155165379	rs760077	1	155178782	A	T	0.394632	-0.227741	0.0411129	3.04e-08	-0.408932	0.0222453	1.8e-75	0.556917	0.105003	1.13e-07	0.0872313	20
Gastric cancer	RP11-263K19.4	1	ENSG00000231064	155166659	rs760077	1	155178782	A	T	0.394632	-0.227741	0.0411129	3.04e-08	-0.327907	0.0365956	3.24e-19	0.694529	0.147405	2.46e-06	0.705853	20
GWAS: genome-wide association study.
eQTL: expression quantitative trait loci.
SMR: summary-data-based Mendelian randomization.
HEIDI: heterogeneity in dependent instruments.
SE, standard error.
β in GWAS association, regression coefficient of cancer on SNP.
β in eQTL association, regression coefficient of gene expression on SNP.
β in SMR association, regression coefficient of cancer on genes expression.

## Sheet: Table S5
Table S5. Results of colocalization for the genes signficantly associated wtith cancers in TWAS and SMR analysis in whole blood.
Type	Gene	NSNP	PP.H0.abf	PP.H1.abf	PP.H2.abf	PP.H3.abf	PP.H4.abf
Breast cancer	TNNT3	27	4.258e-14	1.40672e-06	2.40989e-08	0.795957	0.204041											APOBEC3A
Lung cancer	PSMA4	170	3.01617e-40	4.49443e-32	5.34409e-09	0.796125	0.203875										Breast cancer	CASP8
Kidney cancer	IRF5	244	8.10497e-109	7.88902e-05	9.00871e-107	0.00777655	0.992145										Breast cancer	NEK10
Malignant melanoma of the skin	HERC2P9	60	5.18932e-20	4.80012e-10	1.41089e-11	0.129637	0.870363											GPX1
Malignant melanoma of the skin	SPATA33	91	1.47678e-24	3.54013e-17	2.7839e-08	0.667024	0.332976										Colon cancer	BMP2
Malignant melanoma of the skin	CDK10	532	1.68537e-145	6.76854e-27	2.49e-119	1	5.94286e-12											CASP9
Prostate cancer	SLC39A1	210	1.88541e-16	8.09936e-07	1.80095e-10	0.773426	0.226573											CDK10
Prostate cancer	EEFSEC	178	6.84947e-19	7.86677e-11	5.29478e-10	0.0598716	0.940128										Thyroid cancer	NRG1
Gastric cancer	THBS3	424	1.19225e-91	1.99091e-05	4.91714e-89	0.00721828	0.992762

## Sheet: Table S6
Table S6. The information of TWAS-significant genes in specific organ tissues.
Type	Gene	CHR	P0	P1	HSQ	BEST.GWAS.ID	BEST.GWAS.Z	EQTL.ID	EQTL.R2	EQTL.Z	EQTL.GWAS.Z	NSNP	NWGT	MODEL	MODELCV.R2	MODELCV.PV	TWAS.Z	TWAS.P
Breast Mammary Tissue	FLACC1	2	201357397	201357398	0.1526	rs10931936	5.75	rs13016963	0.146661	7.48	4.71856	346	27	enet	0.16	1.6e-14	5.27965	1.29e-07
Breast Mammary Tissue	MAEA	4	1289850	1289851	0.3297	rs11933855	4.98	rs11933855	0.202494	-8.81	4.982	388	388	susie	0.32	3.6e-29	-4.7109	2.47e-06
Breast Mammary Tissue	MARCHF11	5	16180761	16180762	0.1394	rs11743167	5.473	rs4702133	0.0734	5.61	5.3533	462	1	top1	0.073	3.6e-07	5.3533	8.64e-08
Breast Mammary Tissue	MRPS30	5	44808924	44808925	0.0826	rs4571480	9.226	rs7716600	0.018	4.47	8.6867	227	7	enet	0.039	0.00017	7.6055	2.84e-14
Breast Mammary Tissue	SHROOM1	5	132830897	132830898	0.0795	rs3857440	-4.793	rs2285673	0.0322	4.53	-3.5589	415	7	lasso	0.038	0.0002	-4.5638	5.02e-06
Breast Mammary Tissue	FIBP	11	65888538	65888539	0.0755	rs10896050	4.61	rs11227332	0.0689	6.02	3.87253	346	9	enet	0.088	2.3e-08	4.48297	7.36e-06
Breast Mammary Tissue	RCCD1	15	90955795	90955796	0.3532	rs2290202	-5.18	rs2290202	0.237531	8.88	-5.18066	475	1	top1	0.24	3e-21	-5.18066	2.21e-07
Breast Mammary Tissue	PRC1-AS1	15	90972859	90972860	0.1389	rs2290202	-5.18	rs2301826	0.061792	-5.79	-4.3462	476	13	enet	0.089	2.1e-08	4.52043	6.17e-06
Breast Mammary Tissue	HIST2H3DP1	1	121118609	121118610	0.0337	rs11249433	4.66	rs11249433	0.0287	3.35	4.65949	21	1	top1	0.029	0.0012	4.65949	3.17e-06
Breast Mammary Tissue	CASP8	2	201233442	201233443	0.3857	rs10931936	5.75	rs1035142	0.375197	-11.39	4.52956	350	350	susie	0.38	2.2e-36	-4.53544	5.75e-06
Breast Mammary Tissue	SLC4A7	3	27484419	27484420	0.1302	rs9871261	7.51	rs552647	0.013734	-4.51	-6.7026	399	399	susie	0.032	0.00062	6.72035	1.81e-11
Breast Mammary Tissue	CRLF3	17	30824775	30824776	0.1388	rs17803815	-5.72	rs11867457	0.038812	5.49	-4.70554	270	270	susie	0.1	1.3e-09	-4.59786	4.27e-06
Breast Mammary Tissue	HSD17B1	17	42549213	42549214	0.2939	rs2074162	-3.71	rs2676531	0.074622	5.93	3.30072	251	45	enet	0.15	2.9e-13	5.1164	3.11e-07
Colon Transverse	FRMPD1	9	37650999	37651000	0.2212	rs16934282	-3.8	rs2281784	-0.000366	3.11	0.87785	441	43	enet	0.013	0.028	4.71865	2.37e-06
Liver	SYNJ2	6	157981886	157981887	0.2028	rs2365615	-4.03	rs11961283	0.0146	3.94	0.7429	560	560	susie	0.04	0.0043	4.3741	1.22e-05
Liver	ZNF682	19	20039505	20039506	0.3076	rs4608457	7.12	rs6511071	0.239	7.05	4.11265	270	21	enet	0.24	2.3e-12	4.81266	1.49e-06
Gastric	PSCA	8	142670307	142670308	0.5776	rs2164308	-6.6	rs2976397	0.48896	11.25	6.47147	404	1	top1	0.49	1.1e-39	6.4715	9.71e-11
Gastric	LY6K	8	142700110	142700111	0.2018	rs2164308	-6.6	rs2976397	0.05708	4.8	6.47147	398	398	susie	0.076	3.8e-06	6.8773	6.1e-12
Gastric	LNCOC1	8	142726972	142726973	0.238	rs2164308	-6.6	rs2585138	0.11845	-5.64	-6.39587	402	1	top1	0.12	7.3e-09	6.3959	1.6e-10
Gastric	THEM6	8	142727202	142727203	0.2663	rs2164308	-6.6	rs2244163	0.12502	-6.07	-6.45041	402	14	enet	0.16	1.8e-11	5.2308	1.69e-07
Lung	AMT	3	49422752	49422753	0.3557	rs3811699	-4.98	rs974495	0.511	-14.98	4.6121	288	288	susie	0.51	3.7e-70	-4.60486	4.13e-06
Lung	NICN1	3	49429325	49429326	0.1708	rs3811699	-4.98	rs13096474	0.224	-10.01	4.66086	288	10	lasso	0.23	4.5e-26	-4.91533	8.86e-07
Lung	QRICH1	3	49094362	49094363	0.0889	rs3811699	-4.98	rs4955426	0.109	7.63	4.35435	253	5	lasso	0.12	2.9e-14	4.56861	4.91e-06
Lung	IREB2	15	78437430	78437431	0.0912	rs12914385	12.96	rs8042238	0.010916	4.46	-9.59192	386	386	susie	0.013	0.0093	-10.7109	9.04e-27
Lung	PSMA4	15	78540404	78540405	0.069	rs12914385	12.96	rs12902247	0.001952	3.69	-0.997951	421	421	susie	0.018	0.0027	8.34715	6.99e-17
Prostate	IRX4	5	1887235	1887236	0.3896	rs12653946	8.49	rs12653946	0.267	-7.08	8.49434	636	1	top1	0.27	5.5e-14	-8.49434	1.99e-17
Prostate	BHLHA15	7	98211426	98211427	0.1128	rs6465657	5.5	rs6465657	0.0613	4.14	5.49698	356	1	top1	0.061	0.00046	5.49698	3.86e-08
Prostate	MSMB	10	46046268	46046269	0.3561	rs10993994	9.69	rs10993994	0.227523	-6.55	9.68661	140	140	susie	0.23	6.8e-12	-9.57066	1.06e-21
Prostate	RPL23AP61	10	46063249	46063250	0.3115	rs10993994	9.64	rs2926494	0.139016	5.53	9.36879	134	134	susie	0.16	1.9e-08	8.60592	7.57e-18
Prostate	C10orf95-AS1	10	102449816	102449817	0.1387	rs12241712	-5.51	rs1056738	0.102775	5.17	3.25526	339	7	lasso	0.12	8.7e-07	4.79809	1.6e-06
Prostate	MMP7	11	102530752	102530753	0.415	rs11568818	-6.22	rs1943779	0.017482	-4.78	-5.33641	513	27	enet	0.15	4.8e-08	6.16087	7.23e-10
Prostate	RCCD1	15	90955795	90955796	0.3757	rs2290202	-4.89	rs2290202	0.143191	5.45	-4.8886	476	10	lasso	0.2	1e-10	-4.8635	1.15e-06
Prostate	GEMIN4	17	752658	752659	0.2858	rs684232	5.97	rs684232	0.130086	-5	5.97284	428	1	top1	0.13	3.6e-07	-5.9728	2.33e-09
Prostate	PPP1R14A	19	38256590	38256591	0.1798	rs12610267	10	rs12976534	0.139	5.26	9.99206	362	1	top1	0.14	1.4e-07	9.99206	1.65e-23
Prostate	PCAT19	19	41500648	41500649	0.2809	rs11672691	-6.58	rs2191139	0.117	-5.36	-6.541	344	3	lasso	0.14	1.8e-07	6.50748	7.64e-11
Prostate	S100A5	1	153541764	153541765	0.1911	rs10127983	6.28	rs6413529	-0.005037	-3.26	-1.72078	426	426	susie	0.049	0.0016	5.55249	2.82e-08
Prostate	WDPCP	2	63827842	63827843	0.0838	rs10209822	5.33	rs12478442	0.037714	-4.3	-4.34648	314	5	lasso	0.047	0.0019	4.70624	2.52e-06
Prostate	RUVBL1	3	128153913	128153914	0.2111	rs2811413	7.72	rs12634139	0.015466	4.32	2.64478	424	25	enet	0.061	0.00047	6.72414	1.77e-11
Prostate	FAM21C	10	45727231	45727232	0.428	rs10993994	8.43	rs3802542	0.012369	4.72	4.05284	222	17	enet	0.12	7.3e-07	5.5315	3.18e-08
Prostate	SLK	10	103967200	103967201	0.127	rs1265164	5.19	rs911547	-0.004134	3.3	4.17734	414	414	susie	0.035	0.007	4.50059	6.78e-06
Prostate	TPCN2	11	69048896	69048897	0.2475	rs7929962	-11.65	rs11228521	0.098606	4.92	8.26445	439	19	enet	0.13	4.5e-07	7.79444	6.47e-15
Prostate	CHKB	22	50601454	50601455	0.36	rs131715	-4.11	rs131748	0.164092	-6.39	3.08524	285	24	enet	0.21	4.2e-11	-4.4141	1.01e-05
Skin Not Sun Exposed	CLPTM1L	5	1345098	1345099	0.1184	rs4975616	9.1	rs380286	0.089986	-6.59	8.7323	474	18	enet	0.094	5e-11	-8.10862	5.12e-16
Skin Not Sun Exposed	NA	15	28590188	28590189	0.5923	rs8029466	7.24	rs8029466	0.287	-11.4	7.24117	137	21	enet	0.3	1.3e-34	-6.80247	1.03e-11
Skin Not Sun Exposed	LOC100419574	15	28682251	28682252	0.1754	rs8029466	7.24	rs12440280	0.0636	-5.67	4.03625	180	3	lasso	0.066	3.6e-08	-5.52117	3.37e-08
Skin Not Sun Exposed	CENPBD1P	16	89971784	89971785	0.1398	rs4785759	11.36	rs4785781	0.0543	4.95	7.79862	293	15	enet	0.078	2.4e-09	8.01225	1.13e-15
Skin Not Sun Exposed	BAIAP2L2	22	38110669	38110670	0.1175	rs11914181	-5.39	rs9622726	0.020332	-4.91	-3.3521	348	24	enet	0.04	1.7e-05	4.96636	6.82e-07
Skin Not Sun Exposed	DCST2	1	155033780	155033781	0.0915	rs10494301	-3.93	rs2306125	0.0105	-3.97	-2.71085	378	31	enet	0.038	2.6e-05	4.7	2.57e-06
Skin Not Sun Exposed	MTAP	9	21802542	21802543	0.1607	rs12344842	-7.85	rs1341866	0.115519	-8.28	-6.80776	445	19	enet	0.14	2.1e-16	6.9707	3.15e-12
Skin Not Sun Exposed	RP11-149I2.5	9	21929456	21929457	0.1258	rs12344842	-7.85	rs1341866	0.055737	-5.5	-6.80776	437	4	lasso	0.062	1.1e-07	6.93443	4.08e-12
Skin Not Sun Exposed	CDH16	16	66918983	66918984	0.0521	rs165055	3.36	rs355941	-0.00196	3.18	3.35546	322	322	susie	0.008	0.035	4.66774	3.05e-06
Skin Not Sun Exposed	ZNF778	16	89217702	89217703	0.2857	rs164741	10.67	rs4785670	0.027	5	-2.88695	396	38	enet	0.094	5.4e-11	-4.72096	2.35e-06
Skin Not Sun Exposed	NA	16	89516796	89516797	0.5851	rs4785759	11.36	rs11862081	0.598	16.19	-6.40586	423	20	enet	0.62	1.2e-92	-5.25668	1.47e-07
Skin Not Sun Exposed	CPNE7	16	89575767	89575768	0.1626	rs4785759	11.36	rs11538871	0.0171	-5.95	9.59862	455	12	enet	0.1	1.3e-11	-7.38043	1.58e-13
Skin Not Sun Exposed	SPATA33	16	89657845	89657846	0.0876	rs4785759	11.36	rs2115401	0.0427	4.78	-8.50519	428	1	top1	0.043	9.3e-06	-8.50519	1.81e-17
Skin Not Sun Exposed	CDK10	16	89680736	89680737	0.6203	rs4785759	11.36	rs1805008	0.309	-11.58	9.66292	418	41	enet	0.48	2.6e-62	-12.6614	9.67e-37
Skin Not Sun Exposed	RP11-368I7.4	16	89686568	89686569	0.0474	rs4785759	11.36	rs2035481	-0.000659	-3.81	3.52682	417	417	susie	0.017	0.0041	-5.49536	3.9e-08
Skin Not Sun Exposed	SPATA2L	16	89701704	89701705	0.1981	rs4785759	11.36	rs463938	0.0727	-6.73	-9.14046	413	4	lasso	0.089	1.5e-10	6.91663	4.63e-12
Skin Not Sun Exposed	VPS9D1	16	89720983	89720984	0.2355	rs4785759	11.36	rs2099105	0.139	8.43	5.16512	404	404	susie	0.16	4.9e-18	5.16622	2.39e-07
Skin Not Sun Exposed	FANCA	16	89816656	89816657	0.1185	rs4785759	11.36	rs1805007	-0.00204	-3.64	10.3586	362	6	lasso	0.0045	0.088	-7.23081	4.8e-13
Skin Not Sun Exposed	AFG3L1P	16	89972585	89972586	0.0717	rs4785759	11.36	rs3803684	0.019	-3.83	4.94899	292	1	top1	0.019	0.0024	-4.94899	7.46e-07
Skin Not Sun Exposed	GAS8	16	90019628	90019629	0.4036	rs4785759	11.36	rs12930631	0.0816	-6.05	-6.18697	276	31	enet	0.13	2.2e-15	7.06286	1.63e-12
Skin Not Sun Exposed	DBNDD1	16	90020042	90020043	0.419	rs4785759	11.36	rs1805007	0.153	8.19	10.3586	276	34	enet	0.25	2.4e-29	6.55878	5.43e-11
Skin Not Sun Exposed	CLPTM1L	5	1345098	1345099	0.1184	rs4975616	9.1	rs380286	0.089986	-6.59	8.7323	474	18	enet	0.094	5e-11	-8.10862	5.12e-16
Skin Not Sun Exposed	NA	15	28590188	28590189	0.5923	rs8029466	7.24	rs8029466	0.287	-11.4	7.24117	137	21	enet	0.3	1.3e-34	-6.80247	1.03e-11
Skin Not Sun Exposed	LOC100419574	15	28682251	28682252	0.1754	rs8029466	7.24	rs12440280	0.0636	-5.67	4.03625	180	3	lasso	0.066	3.6e-08	-5.52117	3.37e-08
Skin Not Sun Exposed	CENPBD1P	16	89971784	89971785	0.1398	rs4785759	11.36	rs4785781	0.0543	4.95	7.79862	293	15	enet	0.078	2.4e-09	8.01225	1.13e-15
Skin Not Sun Exposed	BAIAP2L2	22	38110669	38110670	0.1175	rs11914181	-5.39	rs9622726	0.020332	-4.91	-3.3521	348	24	enet	0.04	1.7e-05	4.96636	6.82e-07
Skin Sun Exposed	CLPTM1L	5	1345098	1345099	0.1456	rs4975616	9.1	rs31490	0.067512	-6.23	8.93342	472	472	susie	0.07	7.3e-10	-8.75742	2e-18
Skin Sun Exposed	NA	15	28590188	28590189	0.5715	rs8029466	7.24	rs8036234	0.304	-12.5	7.14858	138	1	top1	0.3	5.9e-42	-7.14858	8.77e-13
Skin Sun Exposed	MTAP	9	21802542	21802543	0.1328	rs12344842	-7.846	rs7023474	0.155	9.67	6.97971	445	20	enet	0.19	1.4e-24	7.34577	2.05e-13
Skin Sun Exposed	TUBB8P1	9	21812346	21812347	0.0371	rs12344842	-7.846	rs10114559	0.0316	-5.08	-6.10222	442	1	top1	0.032	3.3e-05	6.10222	1.05e-09
Skin Sun Exposed	RP11-149I2.5	9	21929456	21929457	0.1223	rs12344842	-7.846	rs10965117	0.0735	-6.54	-6.60485	437	29	enet	0.082	2.8e-11	6.39225	1.63e-10
Skin Sun Exposed	RP11-104N10.1	16	89504459	89504460	0.0692	rs4785759	11.36	rs3803677	0.0671	6.41	-6.21904	420	420	susie	0.073	4.1e-10	-6.25546	3.96e-10
Skin Sun Exposed	NA	16	89516796	89516797	0.6075	rs4785759	11.36	rs11862081	0.6	17.65	-6.40586	422	422	susie	0.63	1.5e-112	-5.44693	5.12e-08
Skin Sun Exposed	CPNE7	16	89575767	89575768	0.1865	rs4785759	11.36	rs1805008	0.0182	-5.8	9.66293	454	454	susie	0.086	1e-11	-5.23095	1.69e-07
Skin Sun Exposed	CHMP1A	16	89657800	89657801	0.5224	rs4785759	11.36	rs2377058	0.169	9.42	2.42114	427	33	enet	0.29	1.1e-39	4.81879	1.44e-06
Skin Sun Exposed	CDK10	16	89680736	89680737	0.5835	rs4785759	11.36	rs1805008	0.31	-12.94	9.66293	417	417	susie	0.46	3.1e-69	-11.2946	1.39e-29
Skin Sun Exposed	NA	16	89684641	89684642	0.064	rs4785759	11.36	rs164741	0.00962	-4.55	10.6715	416	12	enet	0.013	0.0058	-11.2679	1.89e-29
Skin Sun Exposed	RP11-368I7.4	16	89686568	89686569	0.0915	rs4785759	11.36	rs4420527	0.0162	-5.23	6.98798	416	17	enet	0.043	1.5e-06	-4.88111	1.05e-06
Skin Sun Exposed	SPATA2L	16	89701704	89701705	0.1653	rs4785759	11.36	rs164749	0.0918	-8.23	-8.66877	412	39	enet	0.1	9e-14	7.99094	1.34e-15
Skin Sun Exposed	ZNF276	16	89720399	89720400	0.0771	rs4785759	11.36	rs6500460	0.0513	-5.24	-6.80438	403	1	top1	0.051	1.5e-07	6.80438	1.01e-11
Skin Sun Exposed	VPS9D1	16	89720983	89720984	0.3137	rs4785759	11.36	rs2099105	0.184	9.97	5.16512	403	403	susie	0.19	2.4e-25	5.37027	7.86e-08
Skin Sun Exposed	SPIRE2	16	89818178	89818179	0.404	rs4785759	11.36	rs11641726	0.288	12.11	4.58828	360	41	enet	0.36	5.3e-51	5.69553	1.23e-08
Skin Sun Exposed	AFG3L1P	16	89972585	89972586	0.0545	rs4785759	11.36	rs4442808	0.0434	-4.91	4.7769	292	1	top1	0.043	1.3e-06	-4.7769	1.78e-06
Skin Sun Exposed	GAS8	16	90019628	90019629	0.3133	rs4785759	11.36	rs12930631	0.103	-7.38	-6.18697	276	9	lasso	0.13	5.3e-17	9.02886	1.73e-19
Skin Sun Exposed	DBNDD1	16	90020042	90020043	0.4909	rs4785759	11.36	rs1805007	0.151	8.85	10.3586	276	57	enet	0.25	2.9e-34	7.31191	2.63e-13
Thyroid	TGFB2	1	218346234	218346235	0.2061	rs1342586	-4.8793	rs3009935	0.0884	7.51	-4.41199	478	21	enet	0.12	6.9e-15	-5.60113	2.13e-08
Thyroid	SMAD3	15	67065844	67065845	0.3868	rs17293443	6.89	rs17293632	0.23	-10.57	6.68236	558	558	susie	0.25	1.4e-32	-6.89004	5.58e-12
Thyroid	AAGAB	15	67254735	67254736	0.0888	rs17293443	6.89	rs3825977	0.0149	4.35	-0.630094	483	4	lasso	0.029	9.9e-05	-4.75315	2e-06
Thyroid	RP11-116N8.4	14	36067189	36067190	0.2708	rs1951375	-5.47	rs1742868	0.271801	11.53	-4.62002	415	1	top1	0.27	3.7e-35	-4.62002	3.84e-06

## Sheet: Table S7
Table S7. Results of SMR for genes associated with cancers in specific organ tissues.
Type	Gene	Gene Chr.	Probe	Probe base pair	topSNP	SNP Chr.	SNP base pair	Effect allele	Other allele	Effect allele frequence	GWAS association			eQTL association			SMR association			HEIDI Test
											β	SE	P	β	SE	P	β	SE	P	P	No. of SNPs
Breast Mammary Tissue	MRPS30	5	ENSG00000112996	44809027	rs7716571	5	44816984	A	G	0.398608	0.109086	0.0124404	1.80717e-18	0.233884	0.0409146	1.08809e-08	0.466411	0.0973984	1.67873e-06	0.000820685	14
Breast Mammary Tissue	RCCD1	15	ENSG00000166965	91498100	rs113343095	15	91522092	A	G	0.137177	-0.0927328	0.0176427	1.47099e-07	0.551912	0.0542166	2.44155e-24	-0.168021	0.0359762	3.00702e-06	0.296886	20
Breast Mammary Tissue	APOBEC3B	22	ENSG00000179750	39378352	rs12628403	22	39358037	C	A	0.0715706	0.123147	0.0202086	1.10261e-09	-0.822879	0.0833503	5.47621e-23	-0.149654	0.02886	2.15421e-07	0.491512	5
Gastric	THBS3	1	ENSG00000169231	155165379	rs760077	1	155178782	A	T	0.394632	-0.227741	0.0411129	3.03508e-08	-0.29638	0.0310091	1.20224e-21	0.768409	0.16033	1.64584e-06	0.0593893	20
Gastric	PSCA	8	ENSG00000167653	143751726	rs2976388	8	143760256	A	G	0.435388	0.2566	0.038821	3.84769e-11	0.70281	0.044255	8.59109e-57	0.365106	0.0598302	1.04513e-09	0.108718	20
Gastric	LY6K	8	ENSG00000160886	143781529	rs2976388	8	143760256	A	G	0.435388	0.2566	0.038821	3.84769e-11	0.426628	0.0720871	3.25424e-09	0.601461	0.136413	1.03789e-05	0.113245	10
Gastric	CTD-2292P10.4	8	ENSG00000253741	143783670	rs2717601	8	143807924	C	T	0.471173	-0.250975	0.0394351	1.96264e-10	-0.466728	0.0689168	1.26714e-11	0.537733	0.115946	3.5219e-06	0.0655651	5
Gastric	THEM6	8	ENSG00000130193	143808621	rs2717600	8	143813988	G	A	0.548708	0.244025	0.040181	1.25435e-09	0.262029	0.0313693	6.65306e-17	0.93129	0.189592	9.01191e-07	0.00529003	14
Lung	AMT	3	ENSG00000145020	49454211	rs113741748	3	49490780	A	G	0.23161	0.10785	0.023213	3.38252e-06	-0.449653	0.0228867	6.14059e-86	-0.239852	0.0530481	6.14323e-06	0.876731	20
Prostate	IRX4	5	ENSG00000113430	1877541	rs530543670	5	1889321	A	G	0.316103	0.135885	0.0143437	2.7052e-21	-0.530957	0.0506125	9.53841e-26	-0.255925	0.0363998	2.05138e-12	0.300795	9
Prostate	CTD-2194D22.3	5	ENSG00000249116	1884080	rs530543670	5	1889321	A	G	0.316103	0.135885	0.0143437	2.7052e-21	-0.43916	0.0591565	1.13896e-13	-0.30942	0.0529529	5.11748e-09	0.475113	5
Prostate	TPCN2	11	ENSG00000162341	68816365	rs72932523	11	68906120	A	G	0.114314	0.123209	0.018882	6.79204e-11	0.467276	0.0744519	3.46917e-10	0.263675	0.0582911	6.08487e-06	0.00807428	12
Prostate	PPP1R14A	19	ENSG00000167641	38741877	rs12610267	19	38744733	G	A	0.506958	-0.14224	0.01423	1.59038e-23	-0.20217	0.0317705	1.97278e-10	0.703566	0.131067	7.96202e-08	0.295355	3
Prostate	AC011526.1	19	ENSG00000267107	41960074	rs8105519	19	42005493	C	T	0.246521	-0.099396	0.0158572	3.65267e-10	-0.35166	0.0544828	1.08566e-10	0.282648	0.0628566	6.9013e-06	0.836314	12
Skin Not Sun Exposed	CLPTM1L	5	ENSG00000049656	1317859	rs31490	5	1344458	A	G	0.441352	0.231106	0.0258699	4.13048e-19	-0.142433	0.0194285	2.28221e-13	-1.62256	0.28631	1.45202e-08	0.172135	15
Skin Not Sun Exposed	MTAP	9	ENSG00000099810	21802542	rs10738601	9	21801776	T	A	0.38668	-0.178199	0.0263925	1.45949e-11	-0.215876	0.0237745	1.08416e-19	0.825469	0.152353	6.02226e-08	0.185967	20
Skin Not Sun Exposed	HERC2P9	15	ENSG00000206149	28834638	rs2003233	15	28947674	A	G	0.055666	0.312996	0.0431	3.81154e-13	-0.872703	0.0613997	7.55783e-46	-0.358651	0.0554596	1.0004e-10	0.0229759	20
Skin Not Sun Exposed	CDK10	16	ENSG00000185324	89747145	rs78498439	16	89967514	A	G	0.0526839	0.440368	0.0456412	4.98999e-22	-0.710806	0.05096	3.22087e-44	-0.619533	0.0780756	2.10418e-15	0.699575	20
Skin Not Sun Exposed	SPATA2L	16	ENSG00000158792	89762751	rs34404057	16	89742547	A	G	0.447316	-0.224607	0.0282315	1.77869e-15	-0.148389	0.0191512	9.31535e-15	1.51364	0.272688	2.84354e-08	0.00103996	20
Skin Not Sun Exposed	DBNDD1	16	ENSG00000003249	90071273	rs76265950	16	90085139	C	A	0.084493	0.373931	0.0479664	6.40619e-15	0.836416	0.0709714	4.65007e-32	0.447063	0.0687586	7.9295e-11	1.50492e-05	20
Skin Not Sun Exposed	GAS8	16	ENSG00000141013	90086037	rs12930631	16	90084157	A	G	0.247515	-0.208613	0.0337181	6.13324e-10	-0.286482	0.043305	3.70443e-11	0.728189	0.161149	6.22094e-06	0.00166832	20
Skin Sun Exposed	CLPTM1L	5	ENSG00000049656	1317859	rs401681	5	1322087	T	C	0.441352	0.215066	0.0259058	1.02518e-16	-0.11868	0.0200529	3.25182e-09	-1.81215	0.376033	1.44187e-06	0.100511	5
Skin Sun Exposed	MTAP	9	ENSG00000099810	21802542	rs10738601	9	21801776	T	A	0.38668	-0.178199	0.0263925	1.45949e-11	-0.277324	0.0271533	1.72926e-24	0.642566	0.114085	1.77758e-08	0.249523	20
Skin Sun Exposed	RP11-149I2.5	9	ENSG00000264801	21929456	rs10811603	9	21735763	A	G	0.389662	-0.174933	0.0263248	3.02831e-11	-0.320283	0.0473613	1.35589e-11	0.546183	0.115233	2.13928e-06	0.0230961	18
Skin Sun Exposed	HERC2P9	15	ENSG00000206149	28834638	rs2003233	15	28947674	A	G	0.055666	0.312996	0.0431	3.81154e-13	-0.83706	0.0588222	5.93813e-46	-0.373923	0.057807	9.89952e-11	0.0347812	20
Skin Sun Exposed	RP11-104N10.1	16	ENSG00000261118	89558425	rs7193472	16	89605495	T	C	0.513917	0.160729	0.0263336	1.03715e-09	-0.353145	0.0471061	6.53934e-14	-0.455136	0.0961576	2.20978e-06	1.15605e-05	20
Skin Sun Exposed	CDK10	16	ENSG00000185324	89747145	rs77651727	16	89708267	T	C	0.0506958	0.405925	0.0466121	3.07681e-18	-0.774826	0.0461698	3.30079e-63	-0.523892	0.0677756	1.07711e-14	0.00811997	20
Skin Sun Exposed	RP11-368I7.4	16	ENSG00000260259	89749028	rs9923733	16	89811196	C	T	0.393638	0.18195	0.026099	3.13473e-12	-0.366417	0.0578715	2.42696e-10	-0.496565	0.105944	2.77175e-06	0.00191263	20
Skin Sun Exposed	SPATA2L	16	ENSG00000158792	89762751	rs397891	16	89753031	C	G	0.460239	-0.236862	0.0276777	1.15001e-17	-0.221481	0.0221978	1.91e-23	1.06945	0.164636	8.259e-11	0.00529357	20
Skin Sun Exposed	VPS9D1	16	ENSG00000075399	89773542	rs62068372	16	89785107	C	T	0.235586	0.156108	0.0313748	6.50474e-07	0.354254	0.030018	3.83898e-32	0.440667	0.0961156	4.54506e-06	0.00318663	20
Skin Sun Exposed	DEF8	16	ENSG00000140995	90014333	rs62052223	16	90018186	C	T	0.0487078	0.23095	0.0482427	1.69083e-06	-0.742061	0.0463994	1.43212e-57	-0.311228	0.0678619	4.514e-06	0.0229446	20
Skin Sun Exposed	DBNDD1	16	ENSG00000003249	90071273	rs76265950	16	90085139	C	A	0.084493	0.373931	0.0479664	6.40619e-15	0.644821	0.0572807	2.13397e-29	0.579899	0.0904826	1.46517e-10	4.80325e-05	20
Skin Sun Exposed	GAS8	16	ENSG00000141013	90086037	rs12930631	16	90084157	A	G	0.247515	-0.208613	0.0337181	6.13324e-10	-0.351281	0.0436585	8.54649e-16	0.593864	0.121082	9.36016e-07	3.32863e-09	15
Thyroid	NRG1	8	ENSG00000157168	31496902	rs4368937	8	32407737	C	T	0.467197	0.239421	0.0338717	1.56639e-12	0.680218	0.0354451	4.4215e-82	0.351977	0.0530657	3.29265e-11	0.454018	20
Thyroid	XPA	9	ENSG00000136936	100437191	rs3758251	9	100613700	C	G	0.582505	-0.357108	0.0332689	7.05018e-27	-0.332055	0.0361546	4.14181e-20	1.07545	0.15411	2.98422e-12	8.22637e-08	20
Thyroid	RP11-23B15.1	9	ENSG00000236130	100568217	rs12347191	9	100619719	T	C	0.584493	-0.355389	0.0332848	1.30137e-26	-0.375222	0.0414541	1.40999e-19	0.947143	0.13718	5.04178e-12	0.000789745	17
Thyroid	C9orf156	9	ENSG00000136932	100666771	rs6586	9	100666931	T	C	0.375746	-0.203558	0.0339785	2.08824e-09	0.429598	0.0250314	5.07955e-66	-0.473834	0.0837739	1.54849e-08	2.49915e-09	20
Thyroid	SMAD3	15	ENSG00000166949	67356101	rs56375023	15	67448363	A	G	0.2167	0.240012	0.0364757	4.70219e-11	-0.484406	0.0425961	5.76035e-30	-0.495477	0.0869964	1.23104e-08	0.308154	17
GWAS: genome-wide association study.
eQTL: expression quantitative trait loci.
SMR: summary-data-based Mendelian randomization.
HEIDI: heterogeneity in dependent instruments.
SE, standard error.
β in GWAS association, regression coefficient of cancer on SNP.
β in eQTL association, regression coefficient of gene expression on SNP.
β in SMR association, regression coefficient of cancer on genes expression.

## Sheet: Table S8
Table S8. Results of colocalization for the genes signficantly associated wtith cancers in TWAS and SMR analysis in specific organ tissues.
Type	Gene	NSNP	PP.H0.abf	PP.H1.abf	PP.H2.abf	PP.H3.abf	PP.H4.abf
Breast Mammary Tissue	MRPS30	9	9.40985e-18	2.29471e-15	3.35149e-05	0.00718025	0.992786
Breast Mammary Tissue	RCCD1	86	3.19501e-20	0.000116255	5.30693e-18	0.0183285	0.981555
Gastric	PSCA	224	7.85078e-80	3.61299e-08	9.73813e-74	0.0438596	0.95614
Gastric	LY6K	33	4.48354e-11	4.81387e-08	2.62781e-05	0.0272415	0.972732
Gastric	THEM6	121	3.94177e-18	1.01563e-07	4.20946e-12	0.107568	0.892432
Lung	AMT	580	2.39119e-50	0.00200205	1.58513e-48	0.131851	0.866147
Prostate	IRX4	23	1.45134e-38	5.7642e-18	2.24888e-23	0.00793971	0.99206
Prostate	TPCN2	2	6.61333e-08	8.15024e-08	0.000910978	0.00012372	0.998965
Prostate	PPP1R14A	8	1.26315e-23	4.49699e-20	2.14342e-06	0.00663754	0.99336
Skin Not Sun Exposed	CLPTM1L	34	1.42223e-22	6.0074e-16	6.20275e-09	0.0252252	0.974775
Skin Not Sun Exposed	MTAP	402	7.36167e-24	7.75605e-11	8.92206e-14	0.939943	0.0600572
Skin Not Sun Exposed	CDK10	506	7.53694e-67	6.76854e-27	1.11352e-40	1	3.15749e-13
Skin Not Sun Exposed	SPATA2L	81	1.39602e-25	4.14362e-17	2.64122e-10	0.077473	0.922527
Skin Not Sun Exposed	DBNDD1	476	3.59985e-44	3.30526e-24	1.08913e-20	1	1.6225e-09
Skin Not Sun Exposed	GAS8	19	6.26923e-29	5.92651e-25	1.89674e-05	0.178484	0.821497
Skin Sun Exposed	CLPTM1L	19	3.73289e-19	6.09987e-16	1.27517e-05	0.0198572	0.98013
Skin Sun Exposed	MTAP	410	6.85661e-29	7.18304e-11	8.30994e-19	0.870427	0.129573
Skin Sun Exposed	RP11-149I2.5	NA
Skin Sun Exposed	RP11-104N10.1	NA
Skin Sun Exposed	CDK10	487	6.55681e-84	6.7717e-27	9.68267e-58	1	5.94547e-12
Skin Sun Exposed	RP11-368I7.4	NA
Skin Sun Exposed	SPATA2L	258	9.85845e-44	6.92572e-27	1.42345e-17	1	1.17298e-08
Skin Sun Exposed	VPS9D1	138	1.65202e-42	1.15476e-17	1.43061e-25	1	3.16519e-14
Skin Sun Exposed	DBNDD1	249	9.29809e-42	3.30497e-24	2.81337e-18	1	1.90396e-08
Skin Sun Exposed	GAS8	54	2.31027e-26	3.30024e-18	7e-09	0.999955	4.54906e-05
Thyroid	SMAD3	41	6.05124e-31	2.77824e-08	4.50047e-25	0.0196823	0.980318

## Sheet: Table S9
Table S9. The information of PWAS-significant genes in whole blood.
Type	Gene	CHR	P0	P1	HSQ	BEST.GWAS.ID	BEST.GWAS.Z	EQTL.ID	EQTL.R2	EQTL.Z	EQTL.GWAS.Z	NSNP	NWGT	MODEL	MODELCV.R2	MODELCV.PV	TWAS.Z	TWAS.P
Biliary tract and gallbladder cancers	NCAN	19	19211958	19252233	0.03004	rs10401969	6.332	rs2228603	0.030074	-14.79	5.9018	4	1	top1	0.03	5e-50	-5.90183	3.59e-09
Breast cancer	PGD	1	10398592	10420511	0.02891	rs616488	-5.14699	rs616488	0.0337	4.47	-5.14699	3	1	top1	0.034	5.4e-56	-5.14699	2.65e-07
Breast cancer	SPON2	4	1166932	1208962	0.12827	rs1250111	4.074	rs11247975	0.153872	33.39	3.7712	8	8	enet	0.19	0	4.1726	3.01e-05
Colon cancer	PTGR1	9	111549722	111599893	0.28758	rs4979007	-3.836	rs2146078	0.09922	-20.45	-3.834	12	12	enet	0.27	0	4.3573	1.32e-05
Colon cancer	GREM1	15	32718004	32745106	0.22825	rs16970016	4.678	rs2293581	0.24448	41.71	4.4902	7	7	enet	0.26	0	4.578	4.7e-06
Liver cancer	NCAN	19	19211958	19252233	0.03004	rs10401969	6.227	rs2228603	0.030074	-14.79	5.71265	4	1	top1	0.03	5e-50	-5.71265	1.11e-08
Lung cancer	PDCD6IP	3	33798571	33869707	0.10502	rs9843488	-4.487	rs7618512	0.176	-35.49	-4.1349	13	13	enet	0.19	0	4.1863	2.84e-05
Lung cancer	MST1	3	49683947	49689501	0.43104	rs6779524	-4.956	rs3197999	0.444	-56.68	-4.6273	16	16	enet	0.52	0	4.485	7.29e-06
Malignant melanoma	MTAP	9	21802636	21937651	0.00287	rs6475555	-7.623	rs7027989	0.00187	5.05	6.5633	2	1	top1	0.0019	0.00014	6.5633	5.26e-11
Malignant melanoma	DPEP1	16	89613308	89638456	0.16532	rs164749	-8.669	rs164749	0.13083	28.23	-8.6688	8	8	enet	0.18	8.3e-306	-7.1099	1.16e-12
Pancreatic cancer	CHST11	12	104455295	104762014	0.16039	rs1650127	-3.978	rs1704879	0.135637	-31.374	-3.66363	35	35	enet	0.17	2.2e-302	4.6395	3.49e-06
Prostate cancer	CREB3L4	1	153967534	153974361	0.02709	rs6661009	4.9633	rs6661009	0.0409	17.25	4.9633	2	2	enet	0.042	3.7e-70	4.94953	7.44e-07
Prostate cancer	CHMP2B	3	87227271	87255556	0.07533	rs17024046	6.088	rs300978	0.145	32.35	3.3476	5	5	enet	0.16	4.6e-269	4.44183	8.92e-06
Prostate cancer	IGFBP3	7	45912245	45921874	0.12873	rs11977526	4.484	rs11977526	0.038664	10.77	4.4837	6	6	enet	0.061	3.5e-100	4.5083	6.54e-06
Prostate cancer	EIF4B	12	53006282	53042215	0.00841	rs7972845	6.161	rs7972845	0.002832	-4.061	6.1609	4	1	top1	0.0028	3.6e-06	-6.1609	7.23e-10
Prostate cancer	SPINT2	19	38244035	38292615	0.2563	rs3178327	-4.5863	rs3178327	0.276703	-43.44	-4.5863	8	8	enet	0.31	0	5.49549	3.9e-08
Rectum Cancer	GREM1	15	32718004	32745106	0.22825	rs16970016	4.234	rs2293581	0.24448	41.71	4.2019	7	7	enet	0.26	0	4.3462	1.39e-05

## Sheet: Table S10
Table S10. Results of MR for protein-code genes associated with cancers in whole blood.
Type	Gene	Method	NSNP	OR(95% CI)	Pval
Liver cancer	NCAN	Inverse variance weighted	2	0.18(0.08-0.38)	9.51686e-06
Lung cancer	MIA	Inverse variance weighted	2	0.83(0.77-0.89)	2.30933e-07
Lung cancer	PDCD6IP	Wald ratio	1	2.44(1.63-3.65)	1.4133e-05
Prostate cancer	CREB3L4	Wald ratio	1	1.42(1.23-1.63)	8.77543e-07
Prostate cancer	SPINT2	Inverse variance weighted	3	1.19(1.12-1.27)	5.27574e-08
Gastric cancer	SYK	Inverse variance weighted	2	0.29(0.16-0.52)	3.6391e-05

[truncated: 10 more sheets: Table S11, Table S12, Table S13, Table S14, Table S15, Table S16, Table S17, Table S18, Table S19, Table S20]
